# Supplementary material for: Spinach-based RNA mimicking GFP in plant cells
Source: Funct Integr Genomics. 2022 Mar 10;22(3):423–8. doi: 10.1007/s10142-022-00835-x (PMC9197860; doi:10.1007/s10142-022-00835-x)
Supplement: Supplementary file 2 — Supplementary file2 (XLSX 12 KB) [file 10142_2022_835_MOESM2_ESM.xlsx]

## Sheet: Primer list
	Table S1. Primers used in this study.
	Primer code	Primer name	Primer sequence (underline sequences are Restriction Endonuclease sites)	Use
	P001	PVX/K-K (1) For	5'-CGCGTGCCCGTCTAGCTCAGTTGGTAGAGCGCAAGGCTCTTAACCTTGTGGTCGTGGGTTCGAGCCCCACGGTGGGCGC-3'	KK template (4-1) for PVX/KK construction containing partial Mlu I and Eag I sites nucleotides
	P002	PVX/K-K (2) Rev	5'-GGCCGCGGGCAGATCGAGTCAACCATCTCGCGTTCCGAGAATTGGAACACCAGCACCCAAGCTCGGGGTGCCACCCGCA-3'	KK template (4-2) for PVX/KK construction containing partial Mlu I and Eag I sites nucleotides
	P003	PVX/K-K (3) For	5'-GGCCGGCCCGTCTAGCTCAGTTGGTAGAGCGCAAGGCTCTTAACCTTGTGGTCGTGGGTTCGAGCCCCACGGTGGGCGT-3'	KK template (4-3) for PVX/KK construction containing partial Mlu I and Eag I sites nucleotides
	P004	PVX/K-K (4) Rev	5'-CCGGACGGGCAGATCGAGTCAACCATCTCGCGTTCCGAGAATTGGAACACCAGCACCCAAGCTCGGGGTGCCACCCGCC-3'	KK template (4-4) for PVX/KK construction containing partial Mlu I and Eag I sites nucleotides
	P005	pEAQ-HT/K-K For	5'-ATATCGCGACAATCACAGTGTTGGCTTGCAAAC-3'	For pEAQ-HT/KK construction with Nru I site
	P006	pEAQ-HT/K-K Rev	5'-ATACTCGAGTTGACCCTATGGGCTGTGTTG-3'	For pEAQ-HT/KK construction with Xho I site
	P007	pMD19-T/T7:K-Spinach1-K (T7:K-K) For	5'-TAATACGACTCACTATAGGGTCACCACCACGGAATCGATACGC-3'	For pMD19-T/KK (or KSK) construction with T7 promoter sequence
	P008	pMD19-T/T7:K-Spinach1-K (T7:K-K) Rev	5'-ATACACGTGCGGCGGTCGACGATATCATCCG-3'	For pMD19-T/KK or KSK construction with Pml I site
	P009	PVX/K-Spinach1-K(1) For	5'-ATAACGCGTATATTCTGCCCAAATTCGCGA	For PVX/K-Spinach1-K(1) construction with Mlu I site
	P010	PVX/K-Spinach1-K(1) Rev	5'-ATACGGCCGTAGTGATGGTGATGGTGATGCCCGGG	For PVX/K-Spinach1-K(1) construction with Eag I site
	P011	PVX/K-Spinach1-K(2) For	5'-ATACGGCCGATATTCTGCCCAAATTCGCGA	For PVX/K-Spinach1-K(2) construction with Eag I site
	P012	PVX/K-Spinach1-K(2) Rev	5'-ATAGTCGACTAGTGATGGTGATGGTGATGCCCGGG	For PVX/K-Spinach1-K(2) construction with Sal I site
	P021	pMD19-T/K-Spinach1-K (Cla I) For	5'-ATAATCGATCGCATGAAGGGCGCGCCAA-3'	For pMD19-T/KSK construction with Cla I site
	P022	pMD19-T/K-Spinach1-K (Mlu I) Rev	5'-ATAACGCGTCATGAGGCCCAGGTTGTTAATTAATTAT-3'	For pMD19-T/KSK construction with Mlu I site
	P023	pMD19-T/K-Spinach1-K (Eag I) For	5'-ATACGGCCGCGCATGAAGGGCGCGCCAA-3'	For pMD19-T/KSK construction with Eag Isite
	P024	pMD19-T/K-Spinach1-K (BspE I) Rev	5'-ATATCCGGACATGAGGCCCAGGTTGTTAATTAATTAT-3'	For pMD19-T/KSK construction with BspE I site
	P025	pMD19-T/K-Spinach1-K (BspE I) For	5'-ATATCCGGACGCATGAAGGGCGCGCCAA-3'	For pMD19-T/KSK construction with BspE I site
	P026	pMD19-T/K-Spinach1-K (EcoR V) Rev	5'-ATAGATATCCATGAGGCCCAGGTTGTTAATTAATTAT-3'	For pMD19-T/KSK construct with EcoR V site
	P027	pMD19-T/K-Spinach1-K (EcoR V) For	5'-ATAGATATCCGCATGAAGGGCGCGCCAA-3'	For pMD19-T/KSK construction with EcoR V site
	P028	pMD19-T/K-Spinach1-K (Sal I) Rev	5'-ATAGTCGACCATGAGGCCCAGGTTGTTAATTAATTAT-3'	For pMD19-T/KSK construction with Sal I site
	P033	pEAQ-HT/K-Spinach1-K (K-K)-RT For	5’-GGTTTTCGAACTTGGAGAAAG-3’	RT-PCR primers for pEAQ-HT/KSK (or KK) transgenic plants
	P034	pEAQ-HT/K-Spinach1-K (K-K)-RT Rev	5’-ACACCGAATAACAGTAAATTCAAAC-3’	RT-PCR primers for pEAQ-HT/KSK (or KK) transgenic plants
	P037	pMD19-T M13-47	5’-CGCCAGGGTTTTCCCAGTCACGAC-3’	For pMD19-T/KK (or KSKs) sequencing
	P038	pMD19-T RV-M	5’-GAGCGGATAACAATTTCACACAGG-3’	For pMD19-T/KK (or KSKs) sequencing
	P039	pEAQ-HT Sequence For	5’-GGTGTGGTCTTGGGAAAAGA-3’	For pEAQ-HT/KK (or KSK) sequencing
	P040	pEAQ-HT Sequence Rev	5’-CTGAAGGGACGACCTGCTAA-3’	For pEAQ-HT/KK (or KSK) sequencing
	P041	PVX Sequence For	5’-CAGTGTTGGCTTGCAAACTAG-3’	For PVX/KK (or KSK) sequencing
	P042	PVX Sequence Rev	5’-ACTATGGCACGGGCTGTACTAAAG-3’	For PVX/KK (or KSK) sequencing
